# Supplementary material for: Synthesis, characterization and antibacterial activity of silver nanoparticles using Rhazya stricta
Source: PeerJ. 2018 Dec 17;6:e6086. doi: 10.7717/peerj.6086 (PMC6301278; doi:10.7717/peerj.6086)
Supplement: Supplemental Information 1 [file peerj-06-6086-s001.txt]

Sample	AgNps of R. stricta	AgNps of R. stricta with xylitol	
			
cefixime	23	20	2.121320344
AgNps of 450?l	10	12	1.414213562
AgNps of 550?l	13	16	2.121320344
AgNps of 650?l	12	14	1.414213562
plant extract	8	9	0.707106781
