# Supplementary material for: Synthesis, characterization and antibacterial activity of silver nanoparticles using Rhazya stricta
Source: PeerJ. 2018 Dec 17;6:e6086. doi: 10.7717/peerj.6086 (PMC6301278; doi:10.7717/peerj.6086)
Supplement: Supplemental Information 2 [file peerj-06-6086-s002.txt]

	Bacillus subtilis	Escherichia Coli 
cafipime	30	34
distilled water	0	0
plant extract	10	10
AgNO3 with xylitol	24	26
