# Supplementary material for: Synthesis, characterization and antibacterial activity of silver nanoparticles using Rhazya stricta
Source: PeerJ. 2018 Dec 17;6:e6086. doi: 10.7717/peerj.6086 (PMC6301278; doi:10.7717/peerj.6086)
Supplement: Supplemental Information 3 [file peerj-06-6086-s003.txt]

											Sample	zone of inhibition		
												After 24 hours	After 48 hours	
											AgNps with xylitol	26	27	0.707106781
											AgNps 	21	22	0.707106781
											cefipime	35	37	1.414213562
														
											plant extract	10	10	
														
														
														
														
														
														
														
														
cefipime														
