# Supplementary material for: Synthesis, characterization and antibacterial activity of silver nanoparticles using Rhazya stricta
Source: PeerJ. 2018 Dec 17;6:e6086. doi: 10.7717/peerj.6086 (PMC6301278; doi:10.7717/peerj.6086)
Supplement: Supplemental Information 4 [file peerj-06-6086-s004.txt]

Sample	AgNps of R. stricta	AgNps of R. stricta with xylitol	
			
cefixime	24	24	0
AgNps of 450?l	11	13	1.414213562
AgNps of 550?l	14	16	1.414213562
AgNps of 650?l	11	12	0.707106781
plant extract	9	9	
