# Supplementary material for: Synthesis, characterization and antibacterial activity of silver nanoparticles using Rhazya stricta
Source: PeerJ. 2018 Dec 17;6:e6086. doi: 10.7717/peerj.6086 (PMC6301278; doi:10.7717/peerj.6086)
Supplement: Supplemental Information 6 [file peerj-06-6086-s006.txt]

sample	zone of inhibition			sample	zone of inhibition	
AgNps with xylitol	26	27			After 24 hours	After 48 hours
AgNps 	21	22		AgNps with xylitol	26	27
cefipime	35	36		AgNps 	21	22
distilled water	0	0		cefipime	35	36
plant extract	10	10		distilled water	0	0
				plant extract	10	10
